# Supplementary material for: Mechanism Underlying the Bypass of Apurinic/Pyrimidinic Site Analogs by Sulfolobus acidocaldarius DNA Polymerase IV
Source: Int J Mol Sci. 2022 Mar 1;23(5):2729. doi: 10.3390/ijms23052729 (PMC8910976; doi:10.3390/ijms23052729)
Supplement: Supplementary file 1 [file ijms-23-02729-s001.zip]

Archive with 1 entries (1 files):
- ijms-1581961-supplementary.pdf
